# Supplementary material for: AutoEpiCollect, a Novel Machine Learning-Based GUI Software for Vaccine Design: Application to Pan-Cancer Vaccine Design Targeting PIK3CA Neoantigens
Source: Bioengineering (Basel). 2024 Mar 27;11(4):322. doi: 10.3390/bioengineering11040322 (PMC11048108; doi:10.3390/bioengineering11040322)
Supplement: Supplementary file 1 [file bioengineering-11-00322-s001.zip]

Archive with 3 entries (3 files):
- Supplementary Data/Supplementary Tables.zip
- Supplementary Data/Supplementary Figures.zip
- Supplementary Data/PDB Files.zip
